# Supplementary material for: Three-dimensional self-assembly using dipolar interaction
Source: Sci Adv. 2020 May 8;6(19):eaba2007. doi: 10.1126/sciadv.aba2007 (PMC7209989; doi:10.1126/sciadv.aba2007)
Supplement: aba2007_zip_file_with_object_designs_in_STL_format.zip [file aba2007_zip_file_with_object_designs_in_STL_format.zip]

Archive with 18 entries (18 files):
- Cube_f0_5.stl
- __MACOSX/._Cube_f0_5.stl
- Cube_f1_0.stl
- __MACOSX/._Cube_f1_0.stl
- Cube_f2_0.stl
- __MACOSX/._Cube_f2_0.stl
- Cylinder_f0_5.stl
- __MACOSX/._Cylinder_f0_5.stl
- Cylinder_f1_0.stl
- __MACOSX/._Cylinder_f1_0.stl
- Cylinder_f2_0.stl
- __MACOSX/._Cylinder_f2_0.stl
- Ellipse_f0_5.stl
- __MACOSX/._Ellipse_f0_5.stl
- Ellipse_f1_0.stl
- __MACOSX/._Ellipse_f1_0.stl
- Ellipse_f2_0.stl
- __MACOSX/._Ellipse_f2_0.stl
